# Supplementary material for: Impact of Vascular Access Type and Obesity on Long-Term Thrombosis and Access Failure in Hemodialysis: A Real-World Cohort Study from the TriNetX Global Collaborative Network
Source: Biomedicines. 2026 Jun 18;14(6):1380. doi: 10.3390/biomedicines14061380 (PMC13296801; doi:10.3390/biomedicines14061380)
Supplement: Supplementary file 1 [file biomedicines-14-01380-s001.zip]

Archive with 1 entries (1 files):
- biomedicines-4349370-supplementary.pdf
